# Supplementary material for: Challenges to Vaccination against SARS-CoV-2 in Patients with Immune-Mediated Diseases
Source: Vaccines (Basel). 2021 Oct 8;9(10):1147. doi: 10.3390/vaccines9101147 (PMC8537812; doi:10.3390/vaccines9101147)
Supplement: Supplementary file 1 [file vaccines-09-01147-s001.zip]

Archive with 1 entries (1 files):
- vaccines-1386981-supplementary.pdf
